# Supplementary material for: Targeting legume loci: A comparison of three methods for target enrichment bait design in Leguminosae phylogenomics
Source: Appl Plant Sci. 2018 Apr 2;6(3):e1036. doi: 10.1002/aps3.1036 (PMC5895186; doi:10.1002/aps3.1036)
Supplement: Supplementary file 1 [file APS3-6-e1036-s001.xlsx]

## Sheet: Sheet1
Vatanparast et al.—Applications in Plant Sciences 2018 6(3). Data Supplement S1. doi:10.1002/aps3.1036
Appendix S1. List of 30 transcriptomes used for the baits design.
Species	Subfamily	Source	SRA no.
Amphicarpaea bracteata (L.) Fernald	Papilionoideae	Vatanparast et al. (in prep)	SRP134230
Butea monosperma (Lam.) Taub.	Papilionoideae	Vatanparast et al. (in prep)	SRP134230
Calopogonium mucunoides Desv.	Papilionoideae	Vatanparast et al. (in prep)	SRP134230
Centrosema pubescens Benth.	Papilionoideae	Vatanparast et al. (in prep)	SRP134230
Cercis Canadensis L.	Cercidoideae	Cannon et al. (2015)	-
Clitoria ternatea L.	Papilionoideae	Vatanparast et al. (in prep)	SRP134230
Cologania angustifolia Kunth	Papilionoideae	Vatanparast et al. (in prep)	SRP134230
Cullen microcephalum (Rchb. ex Kunze) J. W. Grimes	Papilionoideae	Vatanparast et al. (in prep)	SRP134230
Desmanthus illinoiensis Michx.) MacMill.	Caesalpinioideae	Cannon et al. (2015)	-
Desmodium tortuosum (Sw.) DC.	Papilionoideae	Vatanparast et al. (in prep)	SRP134230
Erythrina crista-gallii L.	Papilionoideae	Vatanparast et al. (in prep)	SRP134230
Erythrina herbacea L.	Papilionoideae	Vatanparast et al. (in prep)	SRP134230
Glycine syndetika B. E. Pfeil & Craven	Papilionoideae	Vatanparast et al. (in prep)	SRP134230
Glycyrrhiza lepidota Pursh	Papilionoideae	Cannon et al. (2015)	-
Hardenbergia violacea (Schneev.) Stearn	Papilionoideae	Vatanparast et al. (in prep)	SRP134230
Kennedia beckxiana F. Muell.	Papilionoideae	Vatanparast et al. (in prep)	SRP134230
Lupinus angustifolius L.	Papilionoideae	Cannon et al. (2015)	-
Macroptilium lathyroides (L.) Urb.	Papilionoideae	Vatanparast et al. (in prep)	SRP134230
Medicago truncatula Gaertn.	Papilionoideae	Phytozome	-
Mucuna pruriens (L.) DC.	Papilionoideae	Vatanparast et al. (in prep)	SRP134230
Mucuna pruriens var. utilis (Wall. ex Wight) Baker ex Burck	Papilionoideae	Vatanparast et al. (in prep)	SRP134230
Neustanthus phaseoloides (Roxburgh) Bentham	Papilionoideae	Hanysen et al. (in prep)	SRR5925649
Phaseolus vulgaris L.	Papilionoideae	Phytozome	-
Psophocarpus tetragonolobus (L.) DC.	Papilionoideae	Vatanparast et al. (2016)	SRR3039625
Psophocarpus tetragonolobus (L.) DC.	Papilionoideae	Vatanparast et al. (2016)	SRR3039626
Pueraria montana var. lobata (Willd.) Sanjappa & Pradeep	Papilionoideae	Hanysen et al. (in prep)	SRR5925648
Pueraria montana var. lobata (Willd.) Sanjappa & Pradeep	Papilionoideae	Hanysen et al. (in prep)	SRR5925647
Strongylodon macrobotrys A. Gray	Papilionoideae	Vatanparast et al. (in prep)	SRP134230
Strophostyles helvula (L.) Elliott	Papilionoideae	Vatanparast et al. (in prep)	SRP134230
Teramnus uncinatus (L.) Sw.	Papilionoideae	Vatanparast et al. (in prep)	SRP134230
