# Supplementary material for: Targeting legume loci: A comparison of three methods for target enrichment bait design in Leguminosae phylogenomics
Source: Appl Plant Sci. 2018 Apr 2;6(3):e1036. doi: 10.1002/aps3.1036 (PMC5895186; doi:10.1002/aps3.1036)
Supplement: Supplementary file 3 [file APS3-6-e1036-s003.xlsx]

## Sheet: Sheet1
Vatanparast et al.—Applications in Plant Sciences 2018 6(3)—Data Supplement S3. DOI						10.1002/aps3.1036
Appendix S3. Summary statistics for the 507 bait regions.
Locus	No_of_taxa	Alignment_length	Missing_percent	No_variable_sites	Proportion_variable_sites	Parsimony_informative_sites	Proportion_parsimony_informative	AT_content	GC_content	A	C	G	T
Locus 1	5	396	0	57	0.144	17	0.043	0.503	0.497	492	473	511	504
Locus 2	27	408	1.879	115	0.282	62	0.152	0.618	0.382	3758	1722	2410	2919
Locus 3	9	480	0.069	97	0.202	34	0.071	0.554	0.446	1300	831	1094	1092
Locus 4	14	483	0.843	102	0.211	51	0.106	0.58	0.42	1993	1223	1593	1896
Locus 5	24	534	9.504	47	0.088	13	0.024	0.593	0.407	4067	2270	2449	2812
Locus 6	20	534	8.146	155	0.29	69	0.129	0.546	0.454	2722	2034	2417	2637
Locus 7	18	547	5.667	137	0.25	81	0.148	0.545	0.455	2911	2000	2225	2152
Locus 8	25	555	5.319	160	0.288	86	0.155	0.57	0.43	3634	2327	3327	3849
Locus 9	22	576	0	157	0.273	93	0.161	0.569	0.431	3958	2240	3225	3249
Locus 10	11	579	13.252	137	0.237	51	0.088	0.511	0.489	1349	1201	1501	1474
Locus 11	21	579	4.762	165	0.285	103	0.178	0.55	0.45	3309	2020	3189	3062
Locus 12	19	594	1.196	140	0.236	95	0.16	0.47	0.53	2753	2675	3232	2491
Locus 13	26	596	8.667	144	0.242	74	0.124	0.549	0.451	3815	2878	3512	3948
Locus 14	19	602	10.797	174	0.289	87	0.145	0.547	0.453	3231	1766	2863	2343
Locus 15	5	606	1.122	81	0.134	15	0.025	0.568	0.432	864	580	714	838
Locus 16	26	615	4.728	190	0.309	120	0.195	0.571	0.429	4558	2710	3829	4137
Locus 17	27	621	4.205	160	0.258	76	0.122	0.586	0.414	5100	2660	3989	4313
Locus 18	22	624	5.645	164	0.263	113	0.181	0.535	0.465	3512	2857	3157	3427
Locus 19	16	652	17.293	143	0.219	85	0.13	0.553	0.447	2326	1868	1986	2448
Locus 20	16	657	2.055	152	0.231	91	0.139	0.535	0.465	3144	1797	2990	2365
Locus 21	11	672	4.667	152	0.226	71	0.106	0.515	0.485	2067	1585	1832	1563
Locus 22	19	675	11.244	146	0.216	72	0.107	0.576	0.424	2168	2534	2312	4369
Locus 23	18	678	6.441	186	0.274	107	0.158	0.51	0.49	2805	2630	2973	3010
Locus 24	22	681	14.858	170	0.25	89	0.131	0.527	0.473	3644	2520	3518	3074
Locus 25	20	702	6.645	158	0.225	100	0.142	0.534	0.466	3478	2859	3261	3509
Locus 26	18	702	18.352	187	0.266	89	0.127	0.511	0.489	3356	2219	2833	1909
Locus 27	13	717	5.772	152	0.212	92	0.128	0.506	0.494	2274	1765	2572	2172
Locus 28	15	724	15.497	212	0.293	90	0.124	0.556	0.444	2402	1865	2209	2701
Locus 29	5	731	0.985	84	0.115	15	0.021	0.573	0.427	1015	742	804	1058
Locus 30	15	732	9.126	178	0.243	65	0.089	0.554	0.446	2969	2059	2403	2547
Locus 31	17	739	8.788	230	0.311	108	0.146	0.549	0.451	3178	2540	2633	3108
Locus 32	23	745	19.288	214	0.287	95	0.128	0.563	0.437	3970	2581	3469	3810
Locus 33	19	747	13.091	216	0.289	117	0.157	0.549	0.451	2532	2460	3098	4245
Locus 34	24	751	17.294	187	0.249	102	0.136	0.54	0.46	4122	2706	4158	3921
Locus 35	18	752	3.088	200	0.266	112	0.149	0.513	0.487	2391	3147	3234	4346
Locus 36	27	759	6.456	151	0.199	71	0.094	0.648	0.352	5244	3446	3298	7182
Locus 37	15	786	8.422	178	0.226	92	0.117	0.514	0.486	3157	2264	2979	2397
Locus 38	20	786	9.179	196	0.249	115	0.146	0.565	0.435	4543	2481	3734	3519
Locus 39	22	786	3.713	211	0.268	135	0.172	0.463	0.537	4192	4784	4178	3496
Locus 40	20	787	2.205	220	0.28	149	0.189	0.504	0.496	4687	3405	4225	3076
Locus 41	24	795	3.821	223	0.281	149	0.187	0.535	0.465	5299	3920	4601	4531
Locus 42	20	795	13.887	235	0.296	126	0.158	0.566	0.434	3618	2500	3447	4127
Locus 43	18	798	4.156	215	0.269	114	0.143	0.538	0.462	3981	3116	3245	3425
Locus 44	18	807	5.184	232	0.287	118	0.146	0.529	0.471	3865	3148	3341	3419
Locus 45	24	810	3.575	196	0.242	134	0.165	0.497	0.503	4557	4278	5141	4769
Locus 46	7	816	11.029	144	0.176	72	0.088	0.505	0.495	1500	914	1597	1071
Locus 47	25	819	6.794	223	0.272	128	0.156	0.497	0.503	4327	4649	4957	5151
Locus 48	20	823	23.269	169	0.205	84	0.102	0.57	0.43	3303	2486	2914	3927
Locus 49	21	831	15.334	230	0.277	113	0.136	0.53	0.47	4625	2906	4047	3197
Locus 50	25	836	6.249	263	0.315	162	0.194	0.524	0.476	5974	3876	5457	4287
Locus 51	27	837	33.015	122	0.146	36	0.043	0.557	0.443	5049	2725	3936	3428
Locus 52	17	837	14.463	230	0.275	121	0.145	0.549	0.451	2859	2842	2637	3833
Locus 53	5	838	4.654	112	0.134	31	0.037	0.533	0.467	1187	868	999	941
Locus 54	5	842	12.85	91	0.108	25	0.03	0.525	0.475	882	737	1008	1042
Locus 55	5	846	2.648	118	0.139	19	0.022	0.552	0.448	1322	880	963	953
Locus 56	20	846	11.099	225	0.266	119	0.141	0.527	0.473	3798	3451	3646	4147
Locus 57	19	849	3.701	234	0.276	154	0.181	0.566	0.434	4341	2692	4056	4445
Locus 58	24	852	27.729	260	0.305	118	0.138	0.598	0.402	5229	2480	3467	3602
Locus 59	5	856	13.762	100	0.117	26	0.03	0.591	0.409	1103	919	592	1077
Locus 60	5	858	1.049	80	0.093	20	0.023	0.547	0.453	1174	982	943	1146
Locus 61	5	859	8.801	59	0.069	6	0.007	0.586	0.414	1236	882	738	1061
Locus 62	22	863	13.726	247	0.286	130	0.151	0.523	0.477	4494	3338	4474	4074
Locus 63	21	864	15.829	184	0.213	119	0.138	0.544	0.456	4229	2808	4162	4073
Locus 64	12	864	1.736	189	0.219	111	0.128	0.481	0.519	2263	2590	2694	2641
Locus 65	24	864	3.516	216	0.25	126	0.146	0.498	0.502	4014	4704	5342	5947
Locus 66	21	870	14.45	254	0.292	106	0.122	0.566	0.434	4323	2736	4033	4538
Locus 67	20	871	13.806	260	0.299	136	0.156	0.508	0.492	3706	3782	3617	3910
Locus 68	28	876	13.902	290	0.331	139	0.159	0.568	0.432	6011	3872	5265	5970
Locus 69	23	879	18.133	262	0.298	136	0.155	0.559	0.441	4537	3696	3598	4720
Locus 70	22	885	11.33	224	0.253	136	0.154	0.52	0.48	4154	4178	4139	4793
Locus 71	23	885	10.558	236	0.267	130	0.147	0.56	0.44	5056	3654	4351	5145
Locus 72	5	887	8.929	131	0.148	16	0.018	0.609	0.391	1265	875	704	1195
Locus 73	15	893	12.781	209	0.234	115	0.129	0.576	0.424	3157	2520	2440	3566
Locus 74	19	900	15.456	242	0.269	110	0.122	0.52	0.48	3824	3530	3373	3730
Locus 75	25	906	9.678	284	0.313	159	0.175	0.555	0.445	5838	4857	4246	5517
Locus 76	5	908	17.555	77	0.085	26	0.029	0.565	0.435	1090	888	738	1027
Locus 77	5	915	3.672	79	0.086	50	0.055	0.518	0.482	1123	1078	1047	1159
Locus 78	5	918	6.144	74	0.081	19	0.021	0.544	0.456	1192	1013	950	1153
Locus 79	5	923	11.571	158	0.171	28	0.03	0.564	0.436	1092	892	889	1208
Locus 80	5	924	3.225	61	0.066	33	0.036	0.556	0.444	1219	998	987	1267
Locus 81	24	933	19.578	272	0.292	161	0.173	0.545	0.455	4301	3745	4446	5516
Locus 82	5	937	10.736	94	0.1	46	0.049	0.503	0.497	1034	987	1090	1071
Locus 83	24	937	27.188	215	0.229	100	0.107	0.566	0.434	4263	3051	4048	5012
Locus 84	22	942	5.776	241	0.256	142	0.151	0.574	0.426	5803	3611	4707	5406
Locus 85	8	945	10.635	174	0.184	87	0.092	0.489	0.511	1652	1772	1685	1647
Locus 86	14	951	13.752	228	0.24	147	0.155	0.494	0.506	2761	2590	3202	2930
Locus 87	20	960	18.255	295	0.307	177	0.184	0.524	0.476	3925	3685	3776	4309
Locus 88	5	965	0.083	129	0.134	32	0.033	0.57	0.43	1465	817	1257	1282
Locus 89	14	966	23.403	202	0.209	104	0.108	0.536	0.464	2953	2188	2630	2588
Locus 90	6	968	14.48	141	0.146	40	0.041	0.531	0.469	1341	1630	703	1293
Locus 91	18	969	2.7	291	0.3	186	0.192	0.508	0.492	4027	4009	4336	4599
Locus 92	20	972	14.126	317	0.326	178	0.183	0.586	0.414	4544	3267	3646	5237
Locus 93	23	972	9.179	330	0.34	157	0.162	0.535	0.465	5574	3869	5567	5294
Locus 94	6	981	29.715	105	0.107	34	0.035	0.526	0.474	1082	890	1122	1043
Locus 95	5	984	6.707	116	0.118	68	0.069	0.524	0.476	1108	1022	1162	1298
Locus 96	13	987	1.777	207	0.21	143	0.145	0.495	0.505	3023	3068	3292	3220
Locus 97	25	989	14.58	252	0.255	186	0.188	0.575	0.425	6311	4283	4693	5833
Locus 98	5	997	20.461	88	0.088	15	0.015	0.577	0.423	1130	978	701	1156
Locus 99	14	1005	17.164	155	0.154	127	0.126	0.591	0.409	3471	2306	2432	3446
Locus 100	5	1010	14.574	107	0.106	23	0.023	0.582	0.418	1180	1038	765	1331
Locus 101	5	1015	18.601	108	0.106	12	0.012	0.582	0.418	1297	976	748	1110
Locus 102	5	1015	5.005	144	0.142	27	0.027	0.575	0.425	1352	953	1094	1422
Locus 103	19	1019	20.758	252	0.247	113	0.111	0.566	0.434	4151	2798	3870	4523
Locus 104	6	1020	18.856	130	0.127	15	0.015	0.575	0.425	1413	1210	902	1441
Locus 105	25	1020	10.929	291	0.285	143	0.14	0.572	0.428	6633	4098	5623	6359
Locus 106	22	1027	25.015	244	0.238	158	0.154	0.505	0.495	4670	3603	4698	3971
Locus 107	8	1031	7.784	149	0.145	70	0.068	0.55	0.45	2030	1565	1858	2153
Locus 108	20	1031	9.884	280	0.272	155	0.15	0.512	0.488	4732	4164	4895	4791
Locus 109	12	1032	9.06	256	0.248	107	0.104	0.515	0.485	3450	2445	3030	2337
Locus 110	19	1032	21.705	270	0.262	139	0.135	0.574	0.426	4264	2911	3651	4526
Locus 111	22	1035	21.467	319	0.308	167	0.161	0.52	0.48	4467	3835	4756	4824
Locus 112	19	1038	12.712	250	0.241	134	0.129	0.528	0.472	4892	3872	4257	4194
Locus 113	25	1044	8.636	245	0.235	134	0.128	0.573	0.427	7188	4641	5518	6499
Locus 114	8	1055	18.566	111	0.105	31	0.029	0.587	0.413	1989	1619	1216	2049
Locus 115	6	1059	17.784	167	0.158	23	0.022	0.533	0.467	1521	1243	1195	1265
Locus 116	23	1059	7.526	319	0.301	163	0.154	0.524	0.476	6126	5271	5464	5663
Locus 117	5	1060	15.113	118	0.111	14	0.013	0.586	0.414	1330	1065	795	1309
Locus 118	7	1062	23.339	90	0.085	14	0.013	0.605	0.395	1641	1329	924	1805
Locus 119	14	1063	4.307	271	0.255	117	0.11	0.499	0.501	3410	3414	3732	3685
Locus 120	23	1066	15.964	342	0.321	157	0.147	0.519	0.481	4936	4750	5156	5762
Locus 121	11	1068	4.213	280	0.262	168	0.157	0.565	0.435	2844	2160	2739	3510
Locus 122	19	1068	20.609	359	0.336	157	0.147	0.589	0.411	4429	2619	4025	5037
Locus 123	18	1071	2.054	270	0.252	167	0.156	0.511	0.489	5054	4065	5164	4599
Locus 124	21	1071	20.648	274	0.256	158	0.148	0.533	0.467	4991	3615	4696	4545
Locus 125	17	1071	5.289	285	0.266	161	0.15	0.531	0.469	4731	3541	4561	4411
Locus 126	17	1075	25.226	297	0.276	162	0.151	0.568	0.432	3825	2801	3171	3868
Locus 127	5	1076	15.074	58	0.054	12	0.011	0.554	0.446	1223	1252	788	1306
Locus 128	11	1080	13.434	229	0.212	131	0.121	0.556	0.444	2742	2025	2526	2991
Locus 129	26	1086	11.553	336	0.309	181	0.167	0.56	0.44	7056	4434	6557	6927
Locus 130	5	1087	2.557	110	0.101	34	0.031	0.554	0.446	1398	952	1413	1533
Locus 131	11	1090	9.791	178	0.163	49	0.045	0.546	0.454	2852	2084	2824	3056
Locus 132	18	1091	21.57	299	0.274	153	0.14	0.498	0.502	4089	3574	4166	3573
Locus 133	21	1095	19.091	246	0.225	114	0.104	0.552	0.448	5011	4253	4052	5289
Locus 134	20	1095	21.74	278	0.254	105	0.096	0.579	0.421	5076	2818	4394	4851
Locus 135	19	1097	15.799	287	0.262	123	0.112	0.584	0.416	5279	2995	4314	4962
Locus 136	7	1099	19.212	109	0.099	22	0.02	0.572	0.428	1670	1571	1092	1882
Locus 137	5	1099	17.616	121	0.11	4	0.004	0.554	0.446	1153	1122	899	1353
Locus 138	13	1099	19.913	213	0.194	82	0.075	0.572	0.428	3284	2140	2772	3246
Locus 139	19	1104	25.891	247	0.224	114	0.103	0.561	0.439	4383	2799	4016	4347
Locus 140	22	1104	24.518	301	0.273	170	0.154	0.54	0.46	5152	3998	4417	4766
Locus 141	8	1105	1.765	205	0.186	77	0.07	0.551	0.449	2528	1628	2268	2260
Locus 142	20	1105	21.828	275	0.249	146	0.132	0.569	0.431	4266	3429	4014	5567
Locus 143	5	1107	9.377	72	0.065	59	0.053	0.57	0.43	1243	1019	1134	1620
Locus 144	19	1108	23.347	267	0.241	133	0.12	0.541	0.459	3991	2958	4493	4695
Locus 145	6	1113	7.412	175	0.157	43	0.039	0.551	0.449	1742	1343	1432	1666
Locus 146	5	1115	19.641	104	0.093	12	0.011	0.57	0.43	1333	989	938	1220
Locus 147	5	1119	19.625	117	0.105	14	0.013	0.582	0.418	1267	1156	726	1348
Locus 148	22	1119	8.957	283	0.253	150	0.134	0.532	0.468	6022	4693	5794	5904
Locus 149	17	1119	11.323	344	0.307	188	0.168	0.48	0.52	3766	4286	4508	4309
Locus 150	7	1120	13.023	121	0.108	23	0.021	0.574	0.426	1998	1625	1284	1912
Locus 151	21	1120	19.826	255	0.228	119	0.106	0.568	0.432	5664	3620	4516	5057
Locus 152	21	1121	6.984	325	0.29	185	0.165	0.544	0.456	5594	4674	5308	6321
Locus 153	22	1122	19.045	282	0.251	134	0.119	0.568	0.432	6223	4121	4492	5147
Locus 154	6	1123	30.321	114	0.102	24	0.021	0.594	0.406	1450	982	924	1339
Locus 155	25	1123	21.785	318	0.283	152	0.135	0.558	0.442	5557	4616	5090	6696
Locus 156	5	1126	28.845	92	0.082	4	0.004	0.552	0.448	1426	710	1078	792
Locus 157	20	1131	33.47	202	0.179	96	0.085	0.562	0.438	4449	2749	3848	4003
Locus 158	20	1131	15.013	317	0.28	169	0.149	0.572	0.428	5291	4233	3995	5705
Locus 159	28	1134	8.711	241	0.213	141	0.124	0.544	0.456	7656	5670	7549	8111
Locus 160	24	1134	3.616	255	0.225	140	0.123	0.531	0.469	6838	5627	6679	7088
Locus 161	24	1134	11.534	352	0.31	208	0.183	0.576	0.424	8447	4022	6204	5404
Locus 162	22	1137	6.532	303	0.266	180	0.158	0.518	0.482	5778	4819	6419	6364
Locus 163	6	1139	20.735	131	0.115	11	0.01	0.586	0.414	1649	1221	1018	1529
Locus 164	16	1140	29.03	251	0.22	116	0.102	0.498	0.502	2624	3250	3242	3829
Locus 165	5	1141	28.957	106	0.093	11	0.01	0.585	0.415	1221	854	823	1155
Locus 166	6	1141	6.719	185	0.162	36	0.032	0.574	0.426	1777	1221	1494	1894
Locus 167	5	1146	21.71	131	0.114	14	0.012	0.58	0.42	1229	865	1020	1372
Locus 168	6	1147	15.054	167	0.146	36	0.031	0.56	0.44	1687	1448	1127	1584
Locus 169	5	1150	4.4	189	0.164	20	0.017	0.573	0.427	1660	1103	1243	1491
Locus 170	5	1156	21.107	123	0.106	19	0.016	0.572	0.428	1261	716	1236	1347
Locus 171	5	1159	14.633	136	0.117	21	0.018	0.552	0.448	1373	1209	1008	1357
Locus 172	19	1160	19.868	272	0.234	129	0.111	0.551	0.449	4285	3536	4432	5408
Locus 173	8	1169	11.377	175	0.15	40	0.034	0.558	0.442	2388	1489	2166	2245
Locus 174	28	1169	22.761	340	0.291	221	0.189	0.567	0.433	7189	5356	5554	7183
Locus 175	7	1177	22.733	146	0.124	31	0.026	0.589	0.411	1942	1403	1208	1813
Locus 176	8	1178	12.935	183	0.155	34	0.029	0.588	0.412	2251	1884	1508	2562
Locus 177	5	1185	25.401	97	0.082	8	0.007	0.583	0.417	1313	1089	751	1267
Locus 178	25	1185	12.668	360	0.304	195	0.165	0.525	0.475	6708	6215	6113	6836
Locus 179	19	1189	23.735	260	0.219	101	0.085	0.567	0.433	4762	3421	4029	5017
Locus 180	25	1189	4.064	297	0.25	199	0.167	0.501	0.499	7196	6685	7526	7110
Locus 181	5	1191	18.942	128	0.107	46	0.039	0.516	0.484	1268	1057	1283	1219
Locus 182	5	1191	12.141	135	0.113	15	0.013	0.531	0.469	1413	1280	1172	1367
Locus 183	5	1192	16.795	131	0.11	17	0.014	0.572	0.428	1451	1162	964	1382
Locus 184	21	1195	27.507	280	0.234	138	0.115	0.543	0.457	5210	3910	4411	4661
Locus 185	25	1196	14.505	436	0.365	231	0.193	0.571	0.429	7236	4846	6116	7365
Locus 186	8	1199	27.231	152	0.127	38	0.032	0.577	0.423	2067	1653	1297	1963
Locus 187	22	1203	34.754	351	0.292	192	0.16	0.545	0.455	4447	4141	3731	4949
Locus 188	7	1204	29.082	128	0.106	18	0.015	0.58	0.42	1619	1531	977	1850
Locus 189	21	1206	13.67	310	0.257	175	0.145	0.554	0.446	5822	4491	5274	6277
Locus 190	15	1207	32.958	297	0.246	110	0.091	0.552	0.448	3337	2790	2635	3376
Locus 191	21	1207	8.865	324	0.268	181	0.15	0.533	0.467	5940	4352	6435	6373
Locus 192	20	1209	26.576	322	0.266	184	0.152	0.516	0.484	3986	4356	4217	5195
Locus 193	26	1211	13.447	357	0.295	196	0.162	0.569	0.431	7360	4986	6718	8188
Locus 194	5	1212	21.452	129	0.106	30	0.025	0.586	0.414	1283	975	994	1508
Locus 195	24	1212	3.266	329	0.271	221	0.182	0.504	0.496	7321	6754	7188	6875
Locus 196	21	1214	19.754	326	0.269	157	0.129	0.557	0.443	5510	4203	4874	5871
Locus 197	5	1217	14.15	145	0.119	18	0.015	0.556	0.444	1312	1018	1295	1599
Locus 198	5	1224	2.386	176	0.144	26	0.021	0.531	0.469	1926	1198	1604	1246
Locus 199	22	1224	18.731	289	0.236	140	0.114	0.542	0.458	6468	4223	5814	5379
Locus 200	6	1227	28.416	139	0.113	11	0.009	0.57	0.43	1428	1294	975	1573
Locus 201	27	1235	7.434	314	0.254	185	0.15	0.572	0.428	9003	6096	7140	8627
Locus 202	5	1241	21.338	87	0.07	14	0.011	0.563	0.437	1316	984	1150	1431
Locus 203	5	1242	9.404	181	0.146	30	0.024	0.563	0.437	1558	1395	1061	1612
Locus 204	28	1242	4.227	379	0.305	227	0.183	0.566	0.434	10009	5951	8517	8829
Locus 205	25	1243	15.517	399	0.321	219	0.176	0.573	0.427	7528	5218	5914	7593
Locus 206	8	1246	13.614	220	0.177	45	0.036	0.575	0.425	2426	1532	2139	2514
Locus 207	51	1246	12.098	418	0.335	330	0.265	0.554	0.446	14605	10716	14163	16374
Locus 208	6	1247	7.271	191	0.153	38	0.03	0.591	0.409	2156	1213	1626	1943
Locus 209	5	1248	25.737	135	0.108	36	0.029	0.567	0.433	1445	818	1186	1185
Locus 210	12	1249	29.003	284	0.227	81	0.065	0.534	0.466	2692	2223	2760	2966
Locus 211	23	1251	22.399	335	0.268	147	0.118	0.549	0.451	6261	4423	5624	6020
Locus 212	15	1254	27.799	286	0.228	118	0.094	0.599	0.401	4162	2554	2874	3991
Locus 213	12	1254	21.671	287	0.229	129	0.103	0.517	0.483	3246	2270	3420	2851
Locus 214	6	1256	15.844	179	0.143	24	0.019	0.548	0.452	1853	1558	1308	1623
Locus 215	9	1257	8.353	212	0.169	53	0.042	0.512	0.488	2705	2643	2408	2612
Locus 216	25	1258	9.812	373	0.297	229	0.182	0.531	0.469	8060	5683	7629	6992
Locus 217	17	1259	15.096	271	0.215	103	0.082	0.59	0.41	6368	3102	4347	4355
Locus 218	19	1260	14.653	319	0.253	187	0.148	0.521	0.479	5651	4032	5766	4983
Locus 219	5	1261	28.85	93	0.074	14	0.011	0.592	0.408	1369	987	846	1284
Locus 220	5	1264	16.503	143	0.113	17	0.013	0.548	0.452	1489	1193	1189	1406
Locus 221	6	1264	19.924	174	0.138	29	0.023	0.58	0.42	1706	1474	1076	1817
Locus 222	21	1265	11.372	346	0.274	198	0.157	0.55	0.45	6620	4855	5729	6340
Locus 223	16	1266	22.586	313	0.247	128	0.101	0.526	0.474	3887	4064	3349	4381
Locus 224	23	1266	30.661	330	0.261	125	0.099	0.546	0.454	5727	4384	4763	5316
Locus 225	26	1268	17.123	362	0.285	231	0.182	0.551	0.449	8053	5225	6958	7087
Locus 226	8	1272	14.279	197	0.155	45	0.035	0.553	0.447	2363	1753	2149	2458
Locus 227	5	1277	31.339	147	0.115	16	0.013	0.58	0.42	1300	971	862	1251
Locus 228	5	1280	16.016	169	0.132	24	0.019	0.546	0.454	1528	1300	1139	1408
Locus 229	14	1281	24.389	303	0.237	120	0.094	0.529	0.471	3572	2708	3661	3619
Locus 230	27	1282	13.616	336	0.262	211	0.165	0.558	0.442	8879	5321	7889	7812
Locus 231	5	1286	31.229	138	0.107	7	0.005	0.568	0.432	1364	1029	883	1146
Locus 232	22	1286	7.426	293	0.228	165	0.128	0.58	0.42	7746	4771	6233	7441
Locus 233	26	1286	18.612	413	0.321	253	0.197	0.559	0.441	8507	4699	7279	6728
Locus 234	6	1287	4.571	227	0.176	39	0.03	0.555	0.445	1999	1343	1933	2094
Locus 235	10	1287	13.97	247	0.192	70	0.054	0.55	0.45	2811	2685	2300	3276
Locus 236	22	1287	31.447	353	0.274	139	0.108	0.57	0.43	5335	3932	4433	5710
Locus 237	6	1291	20.772	109	0.084	32	0.025	0.6	0.4	1696	1451	1007	1983
Locus 238	5	1291	17.273	134	0.104	16	0.012	0.59	0.41	1603	1280	912	1545
Locus 239	6	1294	2.937	212	0.164	45	0.035	0.54	0.46	2484	1305	2161	1586
Locus 240	20	1298	19.538	380	0.293	182	0.14	0.579	0.421	5418	4528	4296	6646
Locus 241	24	1299	12.76	349	0.269	172	0.132	0.557	0.443	8176	5408	6673	6941
Locus 242	6	1307	1.913	236	0.181	75	0.057	0.58	0.42	2250	1387	1843	2212
Locus 243	5	1310	25.435	140	0.107	14	0.011	0.569	0.431	1321	980	1119	1464
Locus 244	24	1315	34.468	296	0.225	158	0.12	0.584	0.416	5897	3378	5263	6144
Locus 245	8	1317	16.391	191	0.145	47	0.036	0.524	0.476	2118	1751	2428	2512
Locus 246	8	1317	22.124	224	0.17	55	0.042	0.566	0.434	2129	2217	1338	2521
Locus 247	6	1321	21.966	218	0.165	19	0.014	0.529	0.471	1684	1527	1384	1590
Locus 248	5	1322	15.008	166	0.126	22	0.017	0.493	0.507	1515	1071	1772	1260
Locus 249	22	1323	19.8	343	0.259	151	0.114	0.539	0.461	6976	4608	6157	5602
Locus 250	26	1324	4.032	433	0.327	253	0.191	0.546	0.454	10317	6680	8330	7709
Locus 251	24	1331	13.965	428	0.322	214	0.161	0.531	0.469	7424	6263	6635	7161
Locus 252	12	1332	9.591	316	0.237	144	0.108	0.541	0.459	3691	2949	3698	4113
Locus 253	5	1339	6.482	160	0.119	19	0.014	0.565	0.435	1751	1234	1491	1785
Locus 254	5	1341	8.054	192	0.143	83	0.062	0.537	0.463	1372	1341	1514	1938
Locus 255	17	1341	20.647	336	0.251	187	0.139	0.559	0.441	5028	3675	4275	5112
Locus 256	6	1343	17.858	174	0.13	26	0.019	0.569	0.431	1816	1565	1291	1947
Locus 257	6	1345	27.2	152	0.113	16	0.012	0.575	0.425	1610	1332	1165	1768
Locus 258	7	1346	1.783	208	0.155	49	0.036	0.564	0.436	2630	1841	2189	2594
Locus 259	21	1346	10.73	300	0.223	196	0.146	0.518	0.482	6664	5675	6483	6411
Locus 260	5	1348	3.991	103	0.076	46	0.034	0.539	0.461	1685	1409	1575	1802
Locus 261	16	1350	18.889	321	0.238	146	0.108	0.553	0.447	5082	3570	4289	4579
Locus 262	7	1353	28.286	212	0.157	45	0.033	0.481	0.519	1599	2044	1462	1687
Locus 263	6	1354	30.367	135	0.1	25	0.018	0.576	0.424	1325	1446	961	1925
Locus 264	10	1356	13.695	145	0.107	106	0.078	0.52	0.48	3059	2519	3083	3042
Locus 265	20	1356	17.087	359	0.265	197	0.145	0.564	0.436	6159	4092	5720	6515
Locus 266	6	1359	27.447	95	0.07	19	0.014	0.527	0.473	1584	1253	1546	1533
Locus 267	5	1360	20.912	135	0.099	10	0.007	0.527	0.473	1507	1301	1233	1337
Locus 268	20	1362	32.357	331	0.243	152	0.112	0.544	0.456	5041	3551	4835	4999
Locus 269	7	1366	34.752	160	0.117	29	0.021	0.547	0.453	1651	1709	1122	1757
Locus 270	20	1369	31.676	275	0.201	97	0.071	0.581	0.419	5474	3396	4499	5338
Locus 271	5	1375	18.138	140	0.102	16	0.012	0.57	0.43	1351	1342	1075	1860
Locus 272	5	1383	2.603	153	0.111	46	0.033	0.563	0.437	1928	1477	1468	1862
Locus 273	22	1389	24.112	483	0.348	178	0.128	0.544	0.456	5990	4338	6240	6622
Locus 274	6	1390	17.722	171	0.123	36	0.026	0.573	0.427	1637	1668	1271	2286
Locus 275	8	1390	27.293	171	0.123	34	0.024	0.59	0.41	2462	1873	1439	2311
Locus 276	6	1392	1.509	212	0.152	61	0.044	0.554	0.446	2206	1696	1978	2346
Locus 277	5	1395	14.538	186	0.133	32	0.023	0.583	0.417	1670	1253	1241	1797
Locus 278	23	1398	23.21	296	0.212	135	0.097	0.556	0.444	5969	5262	5646	7814
Locus 279	22	1398	17.323	431	0.308	201	0.144	0.55	0.45	7202	5609	5791	6826
Locus 280	5	1399	10.15	205	0.147	47	0.034	0.555	0.445	1433	1382	1403	2067
Locus 281	9	1404	25.214	288	0.205	75	0.053	0.539	0.461	2005	2330	2049	3066
Locus 282	5	1408	2.656	213	0.151	31	0.022	0.583	0.417	1645	1370	1486	2352
Locus 283	5	1409	25.891	456	0.324	257	0.182	0.563	0.437	1398	1085	1181	1557
Locus 284	9	1411	22.222	264	0.187	60	0.043	0.556	0.444	2606	2558	1829	2884
Locus 285	20	1412	23.506	285	0.202	149	0.106	0.559	0.441	6784	4510	5061	5247
Locus 286	15	1422	2.658	368	0.259	171	0.12	0.553	0.447	5698	4290	4996	5779
Locus 287	5	1424	4.452	241	0.169	41	0.029	0.588	0.412	1940	1263	1545	2055
Locus 288	20	1425	33.421	364	0.255	173	0.121	0.532	0.468	5197	3764	5146	4868
Locus 289	24	1425	29.43	440	0.309	182	0.128	0.576	0.424	7686	4633	5680	6136
Locus 290	5	1426	2.595	241	0.169	50	0.035	0.586	0.414	1955	1322	1549	2119
Locus 291	17	1426	26.33	464	0.325	201	0.141	0.575	0.425	6000	3459	4117	4283
Locus 292	6	1427	7.744	223	0.156	48	0.034	0.577	0.423	2171	1453	1888	2387
Locus 293	5	1428	1.471	87	0.061	61	0.043	0.551	0.449	1948	1467	1688	1932
Locus 294	14	1430	16.528	306	0.214	169	0.118	0.518	0.482	4290	3545	4517	4359
Locus 295	5	1431	11.069	189	0.132	42	0.029	0.504	0.496	1700	1410	1737	1516
Locus 296	17	1431	17.474	282	0.197	122	0.085	0.563	0.437	4870	4090	4687	6429
Locus 297	33	1432	17.706	424	0.296	283	0.198	0.56	0.44	9392	7986	9120	12391
Locus 298	20	1437	14.969	392	0.273	182	0.127	0.576	0.424	6902	4698	5649	7189
Locus 299	14	1439	33.188	340	0.236	125	0.087	0.536	0.464	4282	2975	3274	2929
Locus 300	24	1439	21.204	364	0.253	217	0.151	0.538	0.462	5426	6161	6386	9240
Locus 301	6	1440	33.704	98	0.068	23	0.016	0.579	0.421	1634	1345	1068	1681
Locus 302	23	1440	6.975	411	0.285	255	0.177	0.538	0.462	8653	6607	7656	7894
Locus 303	5	1443	32.64	171	0.119	30	0.021	0.509	0.491	1236	1022	1344	1258
Locus 304	26	1446	10.35	414	0.286	230	0.159	0.579	0.421	9939	6521	7677	9568
Locus 305	7	1447	32.284	166	0.115	25	0.017	0.597	0.403	1643	1716	1048	2452
Locus 306	20	1450	32.752	376	0.259	177	0.122	0.586	0.414	5808	3647	4417	5630
Locus 307	10	1453	32.223	233	0.16	103	0.071	0.567	0.433	2787	1780	2485	2796
Locus 308	18	1461	49.281	270	0.185	87	0.06	0.543	0.457	3342	2760	3339	3897
Locus 309	22	1463	38.765	312	0.213	139	0.095	0.589	0.411	6320	3558	4555	5276
Locus 310	21	1464	27.004	345	0.236	186	0.127	0.572	0.428	6284	4344	5285	6529
Locus 311	22	1465	23.093	340	0.232	187	0.128	0.552	0.448	6606	5542	5520	7119
Locus 312	23	1470	27.155	326	0.222	152	0.103	0.57	0.43	6987	4783	5813	7046
Locus 313	8	1471	28.484	198	0.135	40	0.027	0.535	0.465	1933	1635	2299	2549
Locus 314	27	1479	16.167	442	0.299	247	0.167	0.548	0.452	8944	7711	7462	9360
Locus 315	8	1497	25.359	207	0.138	32	0.021	0.56	0.44	2728	2092	1831	2288
Locus 316	27	1497	5.277	329	0.22	183	0.122	0.594	0.406	11889	7060	8491	10846
Locus 317	5	1499	33.035	111	0.074	11	0.007	0.609	0.391	1167	1240	728	1884
Locus 318	7	1499	28.943	182	0.121	24	0.016	0.59	0.41	1964	1963	1101	2428
Locus 319	6	1501	30.369	219	0.146	35	0.023	0.568	0.432	1738	1583	1137	1813
Locus 320	30	1507	33.919	437	0.29	219	0.145	0.556	0.444	8728	5786	7524	7837
Locus 321	18	1509	24.081	351	0.233	161	0.107	0.565	0.435	6012	3392	5573	5644
Locus 322	24	1509	27.623	379	0.251	186	0.123	0.561	0.439	7099	4938	6573	7602
Locus 323	22	1511	18.585	338	0.224	192	0.127	0.517	0.483	6866	6842	6224	7132
Locus 324	5	1512	3.135	67	0.044	52	0.034	0.568	0.432	2185	1181	1979	1978
Locus 325	24	1512	25.077	429	0.284	220	0.146	0.565	0.435	7600	4658	7164	7766
Locus 326	18	1524	34.956	316	0.207	156	0.102	0.569	0.431	5127	3174	4529	5013
Locus 327	24	1529	28.532	378	0.247	165	0.108	0.545	0.455	7367	5637	6282	6940
Locus 328	14	1530	20.308	418	0.273	166	0.108	0.516	0.484	4428	3685	4554	4403
Locus 329	7	1533	31.423	165	0.108	30	0.02	0.585	0.415	2123	1805	1254	2177
Locus 330	26	1533	17.6	427	0.279	238	0.155	0.54	0.46	9147	7278	7838	8580
Locus 331	5	1536	21.94	163	0.106	22	0.014	0.573	0.427	1756	1069	1504	1666
Locus 332	8	1536	23.478	195	0.127	84	0.055	0.552	0.448	2650	1900	2302	2551
Locus 333	5	1537	27.872	164	0.107	30	0.02	0.584	0.416	1680	1000	1307	1556
Locus 334	5	1540	24.091	185	0.12	27	0.018	0.561	0.439	1574	1439	1122	1710
Locus 335	22	1541	6.014	462	0.3	243	0.158	0.592	0.408	8991	5240	7765	9867
Locus 336	10	1543	2.016	273	0.177	98	0.064	0.553	0.447	4001	2494	4257	4367
Locus 337	21	1543	28.76	342	0.222	154	0.1	0.569	0.431	6786	4486	5524	6288
Locus 338	24	1552	37.113	343	0.221	147	0.095	0.584	0.416	6705	4204	5632	6883
Locus 339	18	1554	30.727	389	0.25	187	0.12	0.554	0.446	5273	4163	4436	5505
Locus 340	16	1557	18.814	304	0.195	157	0.101	0.572	0.428	5661	3748	4966	5850
Locus 341	15	1558	12.041	333	0.214	164	0.105	0.557	0.443	5930	4095	4994	5537
Locus 342	5	1571	18.816	130	0.083	9	0.006	0.562	0.438	1771	1510	1287	1809
Locus 343	5	1584	9.684	155	0.098	21	0.013	0.532	0.468	1840	1401	1939	1973
Locus 344	26	1584	21.03	412	0.26	226	0.143	0.562	0.438	9267	5335	8857	9064
Locus 345	5	1587	15.451	382	0.241	29	0.018	0.573	0.427	1969	1603	1273	1864
Locus 346	25	1592	19.859	502	0.315	264	0.166	0.531	0.469	8734	6169	8811	8182
Locus 347	9	1597	21.986	319	0.2	48	0.03	0.565	0.435	3256	2825	2043	3089
Locus 348	24	1604	23.797	410	0.256	210	0.131	0.567	0.433	6925	6070	6696	9644
Locus 349	15	1609	32.467	298	0.185	133	0.083	0.566	0.434	4680	3147	3939	4533
Locus 350	12	1610	26.398	302	0.188	174	0.108	0.51	0.49	3676	3269	3751	3524
Locus 351	23	1610	30.602	371	0.23	173	0.107	0.559	0.441	7512	4618	6630	6938
Locus 352	6	1611	27.54	216	0.134	76	0.047	0.562	0.438	1709	1520	1554	2221
Locus 353	11	1611	9.898	338	0.21	98	0.061	0.559	0.441	4336	3033	4016	4582
Locus 354	23	1611	25.115	543	0.337	236	0.146	0.574	0.426	7993	5451	6427	7876
Locus 355	6	1614	27.953	227	0.141	32	0.02	0.576	0.424	1981	1536	1432	2028
Locus 356	18	1614	39.364	355	0.22	154	0.095	0.505	0.495	4624	4130	4682	4180
Locus 357	19	1621	21.91	376	0.232	170	0.105	0.55	0.45	6364	4871	5971	6845
Locus 358	9	1629	19.426	284	0.174	136	0.083	0.554	0.446	3174	2506	2771	3362
Locus 359	8	1630	16.472	241	0.148	86	0.053	0.524	0.476	2886	2378	2788	2840
Locus 360	5	1633	26.124	169	0.103	35	0.021	0.571	0.429	1827	1131	1457	1617
Locus 361	18	1633	24.75	397	0.243	216	0.132	0.554	0.446	5962	4639	5244	6274
Locus 362	23	1635	21.457	428	0.262	253	0.155	0.561	0.439	7876	6215	6891	8554
Locus 363	22	1636	38.47	474	0.29	228	0.139	0.578	0.422	5861	4515	4822	6948
Locus 364	6	1637	39.534	114	0.07	15	0.009	0.572	0.428	1730	1250	1295	1664
Locus 365	12	1638	33.486	297	0.181	101	0.062	0.56	0.44	3729	2198	3505	3642
Locus 366	24	1642	16.063	568	0.346	248	0.151	0.563	0.437	9542	5691	8769	9076
Locus 367	7	1643	34.71	268	0.163	64	0.039	0.517	0.483	1701	1870	1788	2150
Locus 368	5	1653	8.832	162	0.098	25	0.015	0.564	0.436	2200	1414	1869	2052
Locus 369	10	1659	46.655	251	0.151	33	0.02	0.573	0.427	2496	2232	1549	2573
Locus 370	23	1666	32.41	394	0.236	173	0.104	0.553	0.447	6939	5062	6491	7407
Locus 371	22	1670	32.014	441	0.264	209	0.125	0.578	0.422	8253	3733	6867	6125
Locus 372	14	1671	21.57	433	0.259	176	0.105	0.558	0.442	5694	3563	4547	4544
Locus 373	19	1672	27.632	410	0.245	248	0.148	0.528	0.472	6166	5825	4995	6004
Locus 374	25	1682	10.535	508	0.302	290	0.172	0.557	0.443	10272	6577	10103	10668
Locus 375	8	1684	39.2	173	0.103	30	0.018	0.571	0.429	2437	1980	1527	2247
Locus 376	6	1689	37.498	153	0.091	16	0.009	0.548	0.452	1742	1748	1116	1728
Locus 377	5	1692	4.137	182	0.108	51	0.03	0.57	0.43	2274	1515	1975	2346
Locus 378	19	1695	25.524	522	0.308	278	0.164	0.539	0.461	6131	5079	5976	6799
Locus 379	6	1696	36.281	161	0.095	20	0.012	0.6	0.4	1771	1217	1389	2107
Locus 380	5	1702	5.817	227	0.133	51	0.03	0.561	0.439	2024	1679	1836	2476
Locus 381	9	1708	39.657	240	0.141	46	0.027	0.579	0.421	2794	1963	1947	2572
Locus 382	16	1714	22.542	308	0.18	189	0.11	0.568	0.432	5863	3648	5578	6153
Locus 383	20	1717	30.976	403	0.235	221	0.129	0.556	0.444	6214	4372	6214	6903
Locus 384	8	1735	35.259	242	0.139	42	0.024	0.578	0.422	2673	2171	1631	2511
Locus 385	26	1735	26.619	470	0.271	244	0.141	0.55	0.45	9568	6401	8412	8721
Locus 386	23	1737	23.301	469	0.27	250	0.144	0.521	0.479	7084	6878	7916	8764
Locus 387	6	1738	18.441	236	0.136	34	0.02	0.588	0.412	2411	1639	1858	2597
Locus 388	6	1740	35.029	218	0.125	19	0.011	0.572	0.428	1764	1620	1285	2114
Locus 389	5	1743	36.145	144	0.083	14	0.008	0.593	0.407	1554	1312	951	1748
Locus 390	14	1753	23.136	401	0.229	164	0.094	0.559	0.441	6023	3622	4714	4505
Locus 391	9	1755	12.099	258	0.147	147	0.084	0.515	0.485	3549	2816	3914	3605
Locus 392	6	1756	35.232	188	0.107	30	0.017	0.554	0.446	1918	1304	1742	1860
Locus 393	20	1760	31.247	390	0.222	183	0.104	0.568	0.432	7105	4140	6200	6756
Locus 394	6	1764	6.916	220	0.125	108	0.061	0.515	0.485	2506	1992	2793	2561
Locus 395	5	1764	13.027	288	0.163	28	0.016	0.553	0.447	2229	1701	1719	2022
Locus 396	6	1765	18.612	244	0.138	57	0.032	0.561	0.439	2436	1898	1885	2400
Locus 397	13	1767	35.419	392	0.222	124	0.07	0.502	0.498	4059	4396	2946	3434
Locus 398	24	1768	17.074	437	0.247	234	0.132	0.541	0.459	8506	7502	8734	10445
Locus 399	11	1773	8.922	391	0.221	162	0.091	0.546	0.454	5000	3665	4397	4701
Locus 400	21	1775	22.117	421	0.237	192	0.108	0.565	0.435	8532	4968	7646	7885
Locus 401	29	1775	31.508	535	0.301	278	0.157	0.564	0.436	11326	6591	8805	8534
Locus 402	18	1777	48.331	374	0.21	122	0.069	0.557	0.443	4859	3554	3761	4353
Locus 403	20	1787	45.381	360	0.201	125	0.07	0.571	0.429	5466	3467	4926	5662
Locus 404	23	1788	30.432	420	0.235	179	0.1	0.586	0.414	6889	5672	6159	9889
Locus 405	22	1791	14.885	490	0.274	260	0.145	0.561	0.439	9740	6448	8293	9056
Locus 406	24	1791	14.957	531	0.296	287	0.16	0.566	0.434	10209	8167	7756	10423
Locus 407	12	1794	14.59	425	0.237	128	0.071	0.582	0.418	6424	3584	4106	4273
Locus 408	24	1794	18.634	507	0.283	326	0.182	0.545	0.455	10179	6150	9879	8825
Locus 409	27	1798	24.995	650	0.362	374	0.208	0.559	0.441	10161	7262	8765	10224
Locus 410	9	1799	48.959	765	0.425	110	0.061	0.561	0.439	2296	1949	1666	2353
Locus 411	7	1805	44.171	193	0.107	43	0.024	0.581	0.419	1951	1555	1365	2183
Locus 412	20	1805	23.438	572	0.317	241	0.134	0.564	0.436	7770	5384	6651	7834
Locus 413	10	1807	26.934	266	0.147	44	0.024	0.574	0.426	3874	3091	2515	3723
Locus 414	20	1809	26.584	482	0.266	208	0.115	0.539	0.461	6470	5297	6972	7823
Locus 415	19	1812	33.76	490	0.27	201	0.111	0.561	0.439	6310	4553	5473	6469
Locus 416	7	1818	29.986	270	0.149	47	0.026	0.564	0.436	2552	2061	1808	2489
Locus 417	19	1822	22.54	459	0.252	200	0.11	0.582	0.418	7626	5040	6202	7947
Locus 418	5	1824	15.461	101	0.055	35	0.019	0.523	0.477	2001	1587	2099	2023
Locus 419	27	1834	28.674	485	0.264	263	0.143	0.568	0.432	10239	6912	8418	9750
Locus 420	5	1836	44.15	183	0.1	7	0.004	0.593	0.407	1456	952	1142	1577
Locus 421	16	1840	31.641	433	0.235	125	0.068	0.561	0.439	5138	4891	3949	6147
Locus 422	7	1841	27.369	251	0.136	40	0.022	0.558	0.442	2460	2028	2099	2773
Locus 423	9	1848	27.243	271	0.147	44	0.024	0.582	0.418	3644	2057	2983	3417
Locus 424	35	1850	28.232	551	0.298	381	0.206	0.558	0.442	13340	8738	12001	12391
Locus 425	5	1851	5.575	229	0.124	67	0.036	0.564	0.436	2549	1819	1989	2382
Locus 426	29	1863	37.677	692	0.371	254	0.136	0.559	0.441	9440	6575	8303	9353
Locus 427	6	1865	32.136	625	0.335	363	0.195	0.558	0.442	2135	1655	1709	2095
Locus 428	26	1869	30.611	496	0.265	240	0.128	0.571	0.429	10363	5484	8948	8924
Locus 429	12	1875	22.16	384	0.205	207	0.11	0.549	0.451	4956	3837	4075	4646
Locus 430	24	1882	32.601	552	0.293	251	0.133	0.573	0.427	8963	5682	7298	8500
Locus 431	10	1886	26.463	313	0.166	73	0.039	0.566	0.434	3732	2550	3487	4100
Locus 432	25	1897	15.785	496	0.261	247	0.13	0.554	0.446	11238	7478	10359	10864
Locus 433	8	1899	38.27	243	0.128	64	0.034	0.569	0.431	2544	1811	2230	2793
Locus 434	22	1900	40.94	389	0.205	155	0.082	0.562	0.438	7309	3876	6905	6597
Locus 435	5	1901	17.338	230	0.121	25	0.013	0.553	0.447	2182	1414	2093	2168
Locus 436	22	1905	23.379	501	0.263	235	0.123	0.564	0.436	9434	5284	8753	8641
Locus 437	8	1908	29.946	272	0.143	41	0.021	0.561	0.439	3196	2539	2159	2799
Locus 438	26	1914	24.05	514	0.269	275	0.144	0.577	0.423	9473	7755	8257	12311
Locus 439	5	1914	41.964	534	0.279	241	0.126	0.552	0.448	1525	1286	1203	1540
Locus 440	5	1924	35.728	612	0.318	305	0.159	0.571	0.429	1755	1403	1253	1772
Locus 441	24	1925	22.701	592	0.308	294	0.153	0.532	0.468	9868	7412	9377	9055
Locus 442	8	1929	40.889	270	0.14	22	0.011	0.556	0.444	3030	2323	1716	2053
Locus 443	7	1933	16.954	272	0.141	68	0.035	0.562	0.438	3210	2326	2615	3086
Locus 444	16	1936	46.123	368	0.19	166	0.086	0.547	0.453	4563	3623	3908	4595
Locus 445	5	1938	44.706	186	0.096	10	0.005	0.554	0.446	1592	1276	1114	1376
Locus 446	18	1945	30.077	425	0.219	221	0.114	0.514	0.486	5472	5465	6487	7056
Locus 447	25	1947	22.176	555	0.285	310	0.159	0.547	0.453	10613	7731	9420	10117
Locus 448	15	1952	14.324	377	0.193	215	0.11	0.573	0.427	6914	4141	6555	7476
Locus 449	5	1953	29.309	168	0.086	29	0.015	0.54	0.46	1689	1360	1821	2033
Locus 450	5	1953	30.343	231	0.118	18	0.009	0.602	0.398	2105	1590	1124	1983
Locus 451	24	1960	10.859	608	0.31	361	0.184	0.553	0.447	12111	8729	10012	11080
Locus 452	12	1966	32.647	368	0.187	62	0.032	0.577	0.423	4557	2953	3728	4652
Locus 453	6	1971	28.598	322	0.163	76	0.039	0.543	0.457	2260	1703	2214	2267
Locus 454	5	1981	4.594	310	0.156	36	0.018	0.585	0.415	3073	1776	2148	2453
Locus 455	8	1986	27.455	296	0.149	61	0.031	0.576	0.424	3498	1962	2888	3178
Locus 456	5	1991	34.103	217	0.109	17	0.009	0.547	0.453	1753	1626	1333	1848
Locus 457	23	1992	32.53	499	0.251	211	0.106	0.578	0.422	7705	6252	6754	10201
Locus 458	20	1996	23.527	509	0.255	284	0.142	0.538	0.462	8460	6506	7641	7921
Locus 459	23	1998	21.241	437	0.219	250	0.125	0.52	0.48	9280	7626	9613	9674
Locus 460	23	2004	37.354	528	0.263	215	0.107	0.564	0.436	7833	5517	7028	8497
Locus 461	21	2007	29.639	522	0.26	214	0.107	0.575	0.425	8823	4997	7431	8404
Locus 462	7	2024	43.387	202	0.1	23	0.011	0.566	0.434	2204	1592	1900	2325
Locus 463	6	2036	42.845	209	0.103	18	0.009	0.574	0.426	2129	1663	1317	1873
Locus 464	20	2036	22.259	632	0.31	286	0.14	0.527	0.473	7995	7842	7151	8668
Locus 465	5	2057	28.216	195	0.095	18	0.009	0.558	0.442	2039	1490	1843	2011
Locus 466	20	2066	34.054	548	0.265	227	0.11	0.585	0.415	8336	4278	7036	7599
Locus 467	23	2108	35.606	511	0.242	245	0.116	0.55	0.45	9084	5954	8092	8091
Locus 468	8	2119	21.903	374	0.176	115	0.054	0.445	0.555	2569	3128	4213	3329
Locus 469	21	2127	30.383	523	0.246	292	0.137	0.559	0.441	9396	5269	8384	8047
Locus 470	5	2153	41.245	183	0.085	9	0.004	0.547	0.453	1778	1583	1259	1705
Locus 471	5	2163	12.76	236	0.109	41	0.019	0.585	0.415	2739	1530	2380	2786
Locus 472	21	2178	31.261	561	0.258	211	0.097	0.578	0.422	8127	6184	6995	10134
Locus 473	25	2198	47.103	498	0.227	206	0.094	0.555	0.445	8403	5304	7506	7854
Locus 474	6	2219	35.564	191	0.086	15	0.007	0.567	0.433	2488	2167	1551	2373
Locus 475	10	2237	54.89	278	0.124	35	0.016	0.557	0.443	2927	2695	1772	2697
Locus 476	24	2256	26.26	529	0.234	293	0.13	0.549	0.451	10890	8132	9982	10922
Locus 477	19	2258	34.954	507	0.225	213	0.094	0.567	0.433	8099	5426	6610	7771
Locus 478	8	2269	48.188	340	0.15	45	0.02	0.604	0.396	2721	1978	1797	2909
Locus 479	6	2309	52.44	592	0.256	267	0.116	0.538	0.462	1767	1532	1536	1754
Locus 480	16	2351	35.966	586	0.249	250	0.106	0.559	0.441	6984	5135	5594	6374
Locus 481	6	2372	36.516	295	0.124	45	0.019	0.589	0.411	2688	2040	1688	2619
Locus 482	24	2386	35.436	508	0.213	258	0.108	0.559	0.441	9213	7683	8535	11541
Locus 483	24	2395	24.029	613	0.256	311	0.13	0.52	0.48	11097	10523	10452	11596
Locus 484	9	2404	36.767	1012	0.421	722	0.3	0.568	0.432	3883	2945	2989	3864
Locus 485	26	2421	18.456	659	0.272	412	0.17	0.535	0.465	13617	11434	12465	13813
Locus 486	20	2424	11.411	570	0.235	342	0.141	0.524	0.476	10891	9880	10573	11604
Locus 487	22	2436	30.034	654	0.268	317	0.13	0.546	0.454	10286	7552	9338	10320
Locus 488	26	2445	13.535	771	0.315	480	0.196	0.542	0.458	12051	11966	13246	17703
Locus 489	7	2450	46.56	278	0.113	59	0.024	0.528	0.472	2171	2154	2297	2543
Locus 490	5	2463	2.509	320	0.13	61	0.025	0.574	0.426	3673	2249	2870	3214
Locus 491	15	2464	21.242	520	0.211	236	0.096	0.56	0.44	8525	5395	7403	7786
Locus 492	7	2469	32.188	289	0.117	38	0.015	0.555	0.445	3067	2450	2760	3443
Locus 493	40	2479	53.146	661	0.267	393	0.159	0.566	0.434	13594	11395	8988	12483
Locus 494	7	2486	44.851	250	0.101	33	0.013	0.613	0.387	2803	2037	1691	3066
Locus 495	8	2613	29.028	410	0.157	147	0.056	0.563	0.437	4646	2789	3677	3724
Locus 496	5	2619	8.851	288	0.11	74	0.028	0.587	0.413	3622	2402	2527	3385
Locus 497	11	2665	54.382	360	0.135	67	0.025	0.555	0.445	3693	3399	2562	3719
Locus 498	12	2710	32.442	1334	0.492	1040	0.384	0.562	0.438	6280	4727	4920	6043
Locus 499	24	2791	21.851	803	0.288	447	0.16	0.555	0.445	14362	11354	11916	14715
Locus 500	20	2830	47.569	646	0.228	289	0.102	0.574	0.426	8243	5775	6917	8741
Locus 501	14	2832	51.127	357	0.126	64	0.023	0.581	0.419	5559	4354	3771	5693
Locus 502	22	2857	45.86	472	0.165	243	0.085	0.56	0.44	9471	6386	8582	9590
Locus 503	7	2861	53.593	210	0.073	27	0.009	0.567	0.433	2580	2310	1759	2645
Locus 504	20	2965	31.066	579	0.195	303	0.102	0.531	0.469	11033	8705	10420	10720
Locus 505	19	3026	37.665	706	0.233	308	0.102	0.572	0.428	9973	6810	8534	10522
Locus 506	11	3201	61.745	761	0.238	456	0.142	0.58	0.42	3920	2880	2786	3884
Locus 507	22	3313	39.201	695	0.21	368	0.111	0.565	0.435	12396	8364	11005	12549
