# Supplementary material for: Targeting legume loci: A comparison of three methods for target enrichment bait design in Leguminosae phylogenomics
Source: Appl Plant Sci. 2018 Apr 2;6(3):e1036. doi: 10.1002/aps3.1036 (PMC5895186; doi:10.1002/aps3.1036)
Supplement: Supplementary file 4 [file APS3-6-e1036-s004.xlsx]

## Sheet: Sheet1
Vatanparast et al.—Applications in Plant Sciences 2018 6(3). Data Supplement S4. DOI					10.1002/aps3.1036
Appendix S4. Length of target loci recovered using HybPiper pipeline for 507 genes in 25 species of nine tribes of Papillionoideae using the BWA method.
The MeanLength is the average length of the reference sequences used for each locus.
Species	gene419	gene418	gene411	gene410	gene413	gene412	gene415	gene414	gene417	gene416	gene78	gene79	gene314	gene315	gene312	gene313	gene310	gene311	gene70	gene71	gene72	gene73	gene74	gene75	gene76	gene77	gene405	gene259	gene258	gene257	gene256	gene255	gene254	gene253	gene252	gene251	gene250	gene178	gene179	gene176	gene177	gene174	gene175	gene172	gene173	gene170	gene171	gene488	gene489
MeanLength	1189	970	588	950	1233	689	1515	1886	744	1239	884	976	1161	643	974	834	1062	808	979	1113	872	1071	891	814	1055	905	631	741	961	833	1089	923	703	887	1145	1255	1497	964	1156	832	1542	781	1170	1407	881	1003	820	972	1380
Abrus pulchellus	1191	0	588	999	1023	984	1464	3024	663	1419	651	1197	0	648	1206	864	1128	1038	1347	1737	873	999	1014	669	1686	903	726	513	450	948	1566	999	0	627	819	1941	1956	1014	1173	129	1755	804	849	492	837	0	966	750	1188
Camptosema ellipticum	507	0	0	0	1119	525	0	2694	279	807	0	324	0	603	216	204	312	0	0	252	0	0	0	798	0	342	0	501	222	0	429	885	0	0	1110	660	0	0	333	0	0	357	0	0	0	0	552	0	453
Canavalia gladiata	1191	0	624	1014	1350	984	1464	2721	834	1368	711	1197	0	651	1230	948	1131	1035	693	1731	771	1206	1014	1050	1686	900	783	1296	1071	951	1578	942	0	1143	1191	681	1956	888	1083	564	1758	801	849	915	864	0	951	1347	1185
Chadsia grevei	1230	0	588	669	1023	948	1464	2721	354	1470	711	930	0	651	1134	948	1134	1035	1386	1047	738	1212	1011	666	669	735	783	513	1065	939	1578	963	291	285	819	1938	1941	900	1035	678	1683	804	603	573	831	156	957	894	1218
Clitoria ternatea	1191	0	504	603	1290	993	1464	2913	501	1467	711	1200	0	651	1179	948	1137	1032	1263	1698	1149	1209	1011	1047	1224	906	393	1299	450	957	1575	969	0	435	819	681	2118	1014	1281	288	1755	804	738	324	618	0	957	1443	1176
Cologania biloba	1104	0	624	1023	1341	753	1746	1614	633	1467	954	1200	0	651	1158	357	1116	1446	1332	1734	1113	1209	1563	768	1680	906	816	942	1041	957	1155	960	0	108	1203	1416	1452	1014	1794	306	1755	810	852	450	627	0	588	1380	762
Cullen corallum	1191	273	351	693	1023	981	1320	1620	831	750	954	1200	0	657	1206	402	975	426	684	1746	1089	1206	1299	789	690	900	807	357	1053	963	1371	996	240	1332	1200	651	915	1014	1077	291	1737	807	1131	396	840	0	954	1443	1191
Deguelia negrensis	1515	321	624	606	1023	984	1464	4071	825	1368	711	1215	0	651	1206	954	1119	1032	696	1047	873	1206	1299	1017	1686	867	777	513	768	951	1575	996	66	1104	1200	1941	2586	1014	1146	720	1677	810	807	1128	834	0	951	825	1191
Desmodium tortuosum	858	0	624	1020	1293	771	1773	1977	399	1128	951	1197	0	651	573	867	879	309	1239	1740	1260	1206	1359	690	1356	873	726	621	1074	960	1566	759	0	0	1200	480	468	1002	1239	273	747	798	849	1137	849	0	951	1437	1194
Disynstemon paullinioides	1215	0	624	462	1023	960	1785	2721	825	1368	711	1197	0	657	1218	960	1254	1032	1332	1740	984	636	1011	690	1686	900	786	912	768	960	1578	993	213	144	819	681	2193	1014	1236	282	1701	807	714	543	840	0	984	1392	1206
Dolichos falciformis	1191	378	624	690	1347	978	1464	1617	729	1212	1284	1206	0	654	1110	636	1107	1035	1338	1725	1071	1665	1014	1044	1497	900	753	1293	1053	966	1593	960	204	0	1200	1461	2067	564	1017	336	1755	804	528	1281	876	444	801	894	1176
Dunbaria punctata	1191	0	624	573	1260	981	1464	2721	630	1467	711	1197	0	663	1155	864	1107	1032	1281	1710	1095	1206	1014	945	1683	909	759	1284	1044	972	1575	954	0	102	1200	1941	2010	963	1221	621	1755	804	1098	954	825	0	951	1446	1185
Glycyrrhiza glabra	1191	123	627	516	1023	735	1941	3021	354	1197	651	1026	0	657	1206	849	1134	1032	1365	1710	999	1203	1002	1059	1494	903	783	1296	768	963	642	951	240	1209	819	1908	1935	996	921	369	1755	801	1098	201	846	0	957	2196	1197
Indigofera caudata	1191	285	624	699	1260	645	1893	2922	462	1197	711	1236	0	600	1200	1095	1125	1029	1320	2196	876	645	1032	666	1686	732	774	501	1524	957	1473	981	192	453	1059	1887	2175	957	1023	561	2037	810	1188	639	834	69	954	1470	1191
Kennedia prostrata	1233	885	624	999	1293	981	1761	3021	864	1467	714	1080	0	513	1188	867	1134	1035	1335	1077	738	1203	711	1059	669	735	774	912	1071	966	1566	963	318	309	1200	1407	2082	1014	1221	450	0	810	96	0	840	0	951	1326	1215
Leptoderris micrantha	1191	0	624	993	1023	984	1902	2709	825	1197	714	1197	0	729	1320	852	1119	1239	696	1737	1089	1212	1014	663	1698	906	783	513	1041	948	1578	1023	60	0	1200	1896	2100	1014	696	273	1560	804	597	834	834	0	966	1479	1197
Lespedeza cuneata	1191	0	624	696	1257	474	1251	2724	633	1128	651	1212	0	651	1194	957	921	1029	1338	1689	1107	1206	1014	690	1440	909	735	1074	1059	960	1572	759	528	684	1200	1548	2091	1002	1245	801	1644	798	528	771	831	0	954	1443	1179
Macroptilium atropurpureum	1191	1251	624	1011	1341	978	1923	3018	831	1212	804	1200	0	654	888	858	1134	1032	1317	1734	1095	1878	1062	672	1680	906	762	1458	1074	960	1098	954	525	675	1200	1941	2067	789	1023	468	1758	810	528	1323	903	588	951	894	1176
Otholobium pubescens	1185	1413	351	699	1023	981	1320	1887	831	750	951	1206	0	654	1206	402	948	426	684	1656	960	1281	1299	789	690	858	816	357	1053	963	1461	978	213	993	1200	651	915	1008	1224	327	1749	669	849	699	831	93	588	1443	1224
Platysepalum bambidiense	1191	654	624	606	1023	984	1452	2724	663	1653	714	1113	0	663	1194	864	1107	1032	1335	1044	924	1203	1014	774	1698	912	783	513	1068	951	1578	999	0	915	1200	1896	1362	1023	1212	588	1728	810	534	957	828	0	969	1323	1194
Shuteria involucrata	1038	0	624	1017	1260	966	1464	1617	831	1128	651	1200	0	666	1191	411	1134	1032	1335	1701	738	1206	1014	690	1698	906	789	957	1071	957	1476	960	240	198	1200	1452	2382	981	1230	375	810	804	1038	642	837	0	951	1443	1194
Tephrosia lupinifolia	1191	207	588	669	1023	693	1464	2724	1740	1470	711	696	0	654	990	942	1302	693	1392	1707	771	1212	1014	945	1695	885	783	912	450	951	1578	972	240	582	1200	480	2010	897	1005	855	699	798	801	489	852	84	966	1380	1182
Tripodion tetraphyllum	1191	711	624	516	1023	453	1464	3021	828	1137	651	1167	0	654	1206	849	756	1032	1143	1755	999	1887	1041	666	1695	732	768	1296	450	963	1572	957	243	186	1215	1899	1617	1008	1167	687	1638	798	531	453	903	0	780	1164	765
Vigna venulosa	1191	252	612	684	1341	978	1914	3147	831	1212	804	1200	0	606	1110	948	1314	1029	1317	1710	1095	1893	1359	645	1605	909	705	1416	1077	534	1476	960	0	309	1200	1941	2067	789	1029	468	1755	810	528	1323	903	588	840	894	1773
Wisteria frutescens	1191	0	615	516	1023	981	1935	3021	663	1197	651	1206	0	651	1521	957	1134	1005	1353	1731	984	648	1002	1059	1620	795	921	951	768	855	1635	1002	513	1170	1191	1896	2058	1002	1056	774	1752	798	1236	615	834	0	951	1443	765
[truncated: 458 more columns]
