# Supplementary material for: Targeting legume loci: A comparison of three methods for target enrichment bait design in Leguminosae phylogenomics
Source: Appl Plant Sci. 2018 Apr 2;6(3):e1036. doi: 10.1002/aps3.1036 (PMC5895186; doi:10.1002/aps3.1036)
Supplement: Supplementary file 8 [file APS3-6-e1036-s008.xlsx]

## Sheet: Sheet1
Vatanparast et al.—Applications in Plant Sciences 2018 6(3). Data Supplement S8. DOI					10.1002/aps3.1036
Appendix S8. Summary statistics of chloroplast gene regions used for phylogenomic reconstruction.
Alignment_name	No_of_taxa	Alignment_length	Missing_percent	No_variable_sites	Proportion_variable_sites	Parsimony_informative_sites	Proportion_parsimony_informative	AT_content	GC_content	A	C	G	T
accD	23	1361	10.344	611	0.449	326	0.24	0.666	0.334	9494	3753	5610	9208
atpA	23	1533	0.009	307	0.2	169	0.11	0.604	0.396	11198	6417	7535	10106
atpB	24	2370	35.338	435	0.184	197	0.083	0.593	0.407	11379	6885	8085	10431
atpE	24	408	1.348	114	0.279	55	0.135	0.616	0.384	3359	1565	2147	2589
atpF	23	558	2.828	175	0.314	90	0.161	0.635	0.365	4428	1869	2690	3484
atpH	24	246	0.203	47	0.191	30	0.122	0.543	0.457	1269	1075	1620	1928
atpI	24	1879	57.89	165	0.088	78	0.042	0.65	0.35	5246	3343	3316	7085
ccsA	23	1002	4.634	364	0.363	218	0.218	0.707	0.293	6913	2977	3462	8626
cemA	21	690	0.145	226	0.328	139	0.201	0.698	0.302	4670	2279	2091	5429
clpP	22	594	3.903	264	0.444	160	0.269	0.6	0.4	3875	2197	2829	3657
matK	22	1566	6.74	696	0.444	413	0.264	0.706	0.294	10116	4767	4665	12582
ndhA	23	1092	4.324	299	0.274	173	0.158	0.675	0.325	6941	3709	4097	9283
ndhB	23	1533	0	188	0.123	81	0.053	0.631	0.369	9811	6846	6159	12443
ndhC	23	363	0	78	0.215	48	0.132	0.659	0.341	2072	1133	1717	3427
ndhD	23	1497	0.436	410	0.274	248	0.166	0.662	0.338	9616	5740	5830	13095
ndhE	23	306	0.043	67	0.219	44	0.144	0.667	0.333	2029	1112	1233	2661
ndhF	23	2265	4.958	944	0.417	502	0.222	0.698	0.302	14459	6837	8101	20115
ndhG	23	531	3.39	140	0.264	82	0.154	0.669	0.331	3142	1841	2059	4757
ndhH	23	1182	0.022	276	0.234	164	0.139	0.632	0.368	8793	3905	6098	8384
ndhI	22	492	1.22	110	0.224	70	0.142	0.67	0.33	3425	1658	1874	3735
ndhJ	23	477	0	112	0.235	62	0.13	0.626	0.374	3372	1802	2300	3497
ndhK	23	648	2.194	169	0.261	106	0.164	0.615	0.385	4385	2890	2722	4580
petA	24	963	3.466	225	0.234	131	0.136	0.614	0.386	6981	3873	4703	6754
petB	24	648	0	121	0.187	83	0.128	0.615	0.385	3822	2678	3316	5736
petD	23	477	0	93	0.195	62	0.13	0.62	0.38	3102	2102	2072	3695
petG	23	114	0	17	0.149	11	0.096	0.66	0.34	645	346	545	1086
petL	16	96	0	23	0.24	18	0.188	0.686	0.314	409	263	220	644
petN	22	90	0	17	0.189	10	0.111	0.607	0.393	426	285	494	775
psaA	23	2253	0	430	0.191	236	0.105	0.59	0.41	13576	10009	11258	16976
psaB	24	2205	3.656	417	0.189	258	0.117	0.596	0.404	12941	9582	10970	17492
psaC	23	246	0	39	0.159	21	0.085	0.586	0.414	1649	973	1367	1669
psaI	21	105	0.408	27	0.257	12	0.114	0.675	0.325	558	398	315	925
psaJ	23	135	0.29	35	0.259	23	0.17	0.595	0.405	696	617	638	1145
psbA	24	1062	2.66	140	0.132	93	0.088	0.589	0.411	5820	4772	5405	8813
psbB	24	1527	0.18	297	0.194	182	0.119	0.572	0.428	8762	6245	9405	12170
psbC	24	1422	3.332	245	0.172	135	0.095	0.573	0.427	7878	6030	8011	11072
psbD	24	1083	1.87	152	0.14	87	0.08	0.578	0.422	5621	5055	5711	9119
psbE	23	252	0	31	0.123	14	0.056	0.605	0.395	1546	1111	1176	1963
psbF	23	120	0	16	0.133	7	0.058	0.579	0.421	749	609	552	850
psbH	23	222	0	67	0.302	29	0.131	0.622	0.378	1396	760	1172	1778
psbI	23	111	0	30	0.27	18	0.162	0.639	0.361	684	506	416	947
psbJ	22	123	0	13	0.106	8	0.065	0.602	0.398	565	440	637	1064
psbK	23	186	2.314	49	0.263	23	0.124	0.645	0.355	865	781	698	1835
psbL	23	117	1.003	8	0.068	6	0.051	0.694	0.306	844	477	339	1004
psbM	22	105	0.779	17	0.162	10	0.095	0.689	0.311	702	388	324	878
psbN	23	132	0	25	0.189	12	0.091	0.586	0.414	863	666	591	916
psbT	22	105	5.195	19	0.181	11	0.105	0.665	0.335	622	416	318	834
psbZ	22	189	0	34	0.18	19	0.101	0.682	0.318	922	608	713	1915
rbcL	24	1428	0.28	290	0.203	186	0.13	0.577	0.423	9530	6264	8209	10173
rpl14	24	369	0.881	94	0.255	56	0.152	0.626	0.374	3063	1463	1815	2437
rpl16	23	402	0.13	110	0.274	66	0.164	0.572	0.428	3189	1790	2161	2094
rpl2	24	834	1.499	144	0.173	66	0.079	0.57	0.43	6646	3632	4840	4598
rpl20	22	405	5.084	163	0.402	77	0.19	0.67	0.33	3209	1272	1524	2452
rpl23	23	294	4.215	57	0.194	22	0.075	0.639	0.361	2353	1050	1286	1788
rpl32	21	162	2.293	47	0.29	29	0.179	0.688	0.312	1307	487	548	982
rpl33	22	207	5.534	86	0.415	41	0.198	0.656	0.344	1627	616	866	1193
rpl36	22	114	1.914	33	0.289	17	0.149	0.646	0.354	977	342	525	616
rpoA	23	1014	2.303	382	0.377	187	0.184	0.672	0.328	8460	3522	3963	6840
rpoB	23	3213	0.832	801	0.249	465	0.145	0.627	0.373	24202	11817	15498	21767
rpoC1	24	2163	8.073	549	0.254	288	0.133	0.63	0.37	15654	7781	9789	14497
rpoC2	23	4287	4.348	1478	0.345	879	0.205	0.657	0.343	33064	15052	17296	28902
rps11	24	432	4.716	163	0.377	104	0.241	0.573	0.427	3135	1824	2399	2521
rps12	24	372	3.192	47	0.126	27	0.073	0.562	0.438	2821	1910	1877	2035
rps14	23	303	0	79	0.261	42	0.139	0.612	0.388	2440	1131	1573	1825
rps15	22	273	1.249	99	0.363	63	0.231	0.705	0.295	2421	839	911	1760
rps16	19	270	11.988	95	0.352	31	0.115	0.638	0.362	1531	783	852	1349
rps18	23	327	8.736	95	0.291	43	0.131	0.676	0.324	2585	1159	1066	2054
rps19	23	279	0.327	81	0.29	34	0.122	0.676	0.324	2606	1134	938	1718
rps2	23	711	0.183	205	0.288	104	0.146	0.636	0.364	5569	2556	3383	4815
rps3	23	651	3.867	190	0.292	106	0.163	0.673	0.327	5770	1979	2711	3934
rps4	23	606	1.055	167	0.276	89	0.147	0.645	0.355	4853	2518	2381	4039
rps7	24	468	1.175	67	0.143	28	0.06	0.592	0.408	3934	2136	2397	2633
rps8	23	408	2.781	146	0.358	84	0.206	0.671	0.329	3563	1284	1714	2562
rrn16	24	1491	0.184	76	0.051	38	0.025	0.439	0.561	8882	8522	11530	6784
rrn23	24	2994	5.966	216	0.072	102	0.034	0.453	0.547	18037	15749	21190	12593
rrn4.5	24	102	0.123	8	0.078	5	0.049	0.501	0.499	688	460	759	538
rrn5	24	120	0	7	0.058	0	0	0.467	0.533	720	697	838	625
trnC_GCA	21	69	0	2	0.029	1	0.014	0.392	0.608	254	379	502	314
trnD_GUC	23	72	0	4	0.056	1	0.014	0.39	0.61	301	460	550	345
trnE_UUC	23	72	0	3	0.042	2	0.028	0.405	0.595	256	482	503	415
trnF_GAA	23	72	0.362	4	0.056	2	0.028	0.477	0.523	392	384	479	395
trnfM_CAU	21	72	0.397	6	0.083	4	0.056	0.433	0.567	330	430	424	322
trnG_GCC	23	69	0	5	0.072	1	0.014	0.507	0.493	389	343	439	416
trnH_GUG	23	75	0	6	0.08	2	0.027	0.428	0.572	347	437	550	391
trnI_CAU	23	72	0	3	0.042	2	0.028	0.541	0.459	440	368	392	456
trnL_CAA	24	81	0	4	0.049	2	0.025	0.483	0.517	503	405	599	437
trnL_UAG	23	78	0	6	0.077	1	0.013	0.448	0.552	389	392	599	414
trnM_CAU	23	72	0.725	5	0.069	3	0.042	0.577	0.423	445	297	398	504
trnN_GUU	24	72	0	5	0.069	1	0.014	0.461	0.539	315	358	573	482
trnP_UGG	23	72	0	3	0.042	0	0	0.501	0.499	345	344	483	484
trnQ_UUG	23	72	0	5	0.069	4	0.056	0.393	0.607	252	429	576	399
trnR_ACG	24	72	0	0	0	0	0	0.375	0.625	312	504	576	336
trnR_UCU	18	72	0	1	0.014	1	0.014	0.569	0.431	358	252	306	380
trnS_GCU	23	87	0	10	0.115	5	0.057	0.512	0.488	429	417	560	595
trnS_GGA	23	87	0.15	7	0.08	3	0.034	0.494	0.506	372	413	597	616
trnS_UGA	22	93	0.147	8	0.086	6	0.065	0.509	0.491	521	449	554	519
trnT_GGU	20	72	0	1	0.014	1	0.014	0.513	0.487	380	302	400	358
trnT_UGU	23	72	0	6	0.083	4	0.056	0.463	0.537	336	407	482	431
trnV_GAC	16	72	0	3	0.042	2	0.028	0.52	0.48	284	229	324	315
trnW_CCA	23	72	0.181	2	0.028	1	0.014	0.475	0.525	392	434	434	393
trnY_GUA	23	84	0	2	0.024	0	0	0.453	0.547	415	459	597	461
ycf1	23	10346*	57.527	4036	0.39	1732	0.167	0.726	0.274	41743	13100	14178	32046
ycf2	23	10301*	31.683	3658	0.355	1675	0.163	0.634	0.366	51180	29200	30116	51363
ycf3	23	510	0.563	86	0.169	45	0.088	0.613	0.387	3846	2138	2372	3308
* Long insertions were removed from Disynstemon paullinioides which caused such a long alignment.
